# Supplementary material for: Spatiotemporal variation of potential evapotranspiration and its dominant factors during 1970−2020 across the Sichuan-Chongqing region, China
Source: PLoS One. 2022 Jun 24;17(6):e0268702. doi: 10.1371/journal.pone.0268702 (PMC9231715; doi:10.1371/journal.pone.0268702)
Supplement: S1 File — (XLSX) [file pone.0268702.s001.xlsx]

## Sheet: Fig1 station location
Station	Latitude	Longitude
Bazhong	31.85	106.75
Chengdu	30.6667	104.067
Chengkou	31.95	108.667
Dazou	31.2667	107.467
Dazhu	29.7108	105.693
Daofu	30.9714	101.119
Daocheng	29.05	100.3
Dege	31.8333	98.6333
Dujiangyan	31	103.583
Emeishan	29.4667	103.683
Fengdu	29.8833	107.7
Fengjie	31.0667	109.483
Fulin	29.75	107.417
Ganzi	31.6333	99.9833
Gaoping	30.8	106.067
Guangyuan	32.4333	105.8
Hechuan	29.9833	106.283
Hongyuan	32.8	102.55
Huili	26.8333	102.25
Jiangjing	29.3167	106.25
Jiunong	29	101.5
Kangding	29.4	102.033
Langzhong	31.5842	105.978
Leshan	29.5	103.75
Leibo	28.3	103.617
Litang	30	100.267
Liangping	30.6833	107.817
Maerkang	31.85	102.683
Mianyang	31.4833	104.767
Muli	28.1833	100.8
Naxi	28.7833	105.367
Pengshui	29.25	108.167
Pingwu	32.4167	104.583
Qijiang	28.7667	106.667
Qianjiang	29.5167	108.783
Ruoergai	33.3333	102.717
Seda	32.4167	100.733
Sapingba	29.5	106.55
Shiqu	33.2333	97.7333
Songpan	32.65	103.567
Xuning	30.5	105.583
Wanyuan	32.0833	108.083
Wanzhou	30.8	108.417
Wenjiang	30.7	103.833
Xichang	27.8833	102.3
Xiaojing	31	102.367
Xinnong	30.95	100.267
Xuyong	28.1667	105.433
Yaan	30	103.05
Yanyuan	27.45	101.617
Yibing	28.8167	104.533
Yongchuan	29.3667	105.9
Youyang	28.8	108.767
Yuexi	28.6167	102.55
Changshou	29.85	107.067
Zhaojue	30.7075	104.103

## Sheet: Fig2 seasonal PET trend
Station	Spring(mm/year)	Summer(mm/year)	Autumn(mm/year)	Winter(mm/year)
Bazhong	0.684086	0.313932	0.882227	0.42223
Chengdu	0.493057	-0.201834	0.465934	0.260237
Chengkou	-0.285151	-0.222138	-0.0621718	0.0609349
Dazou	0.181291	-0.417509	0.0549082	0.10029
Dazhu	-0.934339	-0.950269	-0.220505	-0.00961297
Daofu	-0.225977	-0.053732	-0.14264	0.349071
Daocheng	-0.186802	-0.106508	0.278643	-0.0957937
Dege	-0.98283	-0.512042	0.266889	-0.153235
Dujiangyan	0.436595	-0.398388	-0.074972	0.110159
Emeishan	0.333925	0.0842522	0.238471	0.14443
Fengdu	0.250945	0.267887	0.226571	0.280728
Fengjie	-0.704517	-0.656833	-0.015469	0.389034
Fulin	-0.210112	-0.138793	-0.0789404	0.10616
Ganzi	-0.0614087	0.0267781	0.275137	0.339394
Gaoping	0.578376	0.0247972	0.183946	0.232992
Guangyuan	0.314492	-0.163208	-0.0307524	0.0367315
Hechuan	0.120214	0.157165	0.137558	0.259021
Hongyuan	0.246957	0.185092	0.425025	0.257625
Huili	0.642728	0.475653	0.629947	0.303663
Jiangjing	-0.227783	-0.231813	0.0662007	0.155475
Jiunong	-0.16269	-0.0973677	0.135757	-0.128491
Kangding	0.0657323	0.00369221	0.201765	0.0657323
Langzhong	-0.260865	-0.735386	0.35547	0.183134
Leshan	0.390151	-0.0711308	0.0349102	0.136065
Leibo	0.32899	-0.426182	0.178943	0.375211
Litang	0.031642	0.295063	0.021102	0.192728
Liangping	0.046407	0.0972039	0.0966386	0.0651502
Maerkang	-0.105774	-0.14547	0.169053	0.166731
Mianyang	1.53521	0.545295	0.651877	0.743504
Muli	1.41135	0.727877	1.0685	1.24767
Naxi	0.254674	-0.156489	0.0693337	0.194294
Pengshui	-0.350862	-0.523035	-0.350862	-0.126596
Pingwu	0.525845	0.0906038	0.158435	0.427872
Qijiang	-0.424166	-0.418047	-0.164225	0.117749
Qianjiang	-0.288516	-0.200618	-0.113243	0.0266048
Ruoergai	0.26439	0.417151	0.428973	0.136136
Seda	0.0487298	0.00502472	0.22119	0.163905
Sapingba	-0.0411809	-0.041892	0.0434145	0.177208
Shiqu	-0.0174437	0.261309	0.240875	-0.0174437
Songpan	0.0551347	0.0133156	0.406036	0.571392
Xuning	0.720114	-0.131109	0.213956	0.403435
Wanyuan	0.300064	0.000926545	0.0110561	-0.0176772
Wanzhou	0.414279	0.444111	0.375928	0.255575
Wenjiang	0.399004	-0.34332	0.0970512	0.242189
Xichang	-0.199874	-0.4225	0.226196	-0.199874
Xiaojing	-0.726753	-0.97559	-0.431161	-0.170051
Xinnong	-0.770527	-0.367555	-0.269574	-0.269574
Xuyong	0.377662	-0.198509	0.0741394	0.0393599
Yaan	-0.0437764	-0.666726	-0.308654	-0.0375739
Yanyuan	-0.946938	-0.199056	-0.267472	-0.267472
Yibing	0.430924	-0.146604	0.0741084	0.180291
Yongchuan	-0.227354	-0.130247	0.800082	0.257418
Youyang	-0.0775225	0.00987649	-0.0381015	0.074675
Yuexi	-0.287763	-0.296956	0.124636	-0.0541579
Changshou	-0.761462	-0.728014	-0.329722	0.0263781
Zhaojue	-0.0143413	-0.100974	0.41668	-0.0143413

## Sheet: Fig3 annual PET
Station	PET trend slope (mm/year)	* indicates the 0.05 significance level.	Multiyear PET mean value (mm/year)
Bazhong	1.85164	*	927.832
Chengdu	0.526231		798.925
Chengkou	-0.0593143		785.074
Dazou	-0.0448552		888.662
Dazhu	-1.38085	*	857.026
Daofu	0.146763		924.591
Daocheng	-0.119914		927.028
Dege	-1.70702	*	870.725
Dujiangyan	0.0184234		779.054
Emeishan	0.82836	*	604.378
Fengdu	1.33013		922.51
Fengjie	-0.218599		1026.11
Fulin	0.166819		889.786
Ganzi	0.80995		925.213
Gaoping	1.04844		883.075
Guangyuan	0.22917		939.253
Hechuan	1.18818	*	885.116
Hongyuan	1.41141	*	785.252
Huili	2.33595	*	1089.57
Jiangjing	0.335058		909.678
Jiunong	0.00997605		986.97
Kangding	0.45662		793.476
Langzhong	-1.16068	*	876.312
Leshan	0.538445		844.314
Leibo	0.468582		772.467
Litang	0.520794		878.898
Liangping	0.655217		869.798
Maerkang	0.293847		861.575
Mianyang	3.67923	*	851.535
Muli	4.74928	*	1123.54
Naxi	0.185304		877.104
Pengshui	-1.35193	*	811.71
Pingwu	1.40988		797.459
Qijiang	-0.0791855		938.152
Qianjiang	-0.198921		810.998
Ruoergai	1.45381	*	728.936
Seda	0.687925		743.853
Sapingba	0.755099		916.263
Shiqu	0.76234	*	745.382
Songpan	1.16106	*	760.52
Xuning	1.20402	*	855.241
Wanyuan	0.602023		924.164
Wanzhou	1.56467	*	880.628
Wenjiang	0.395348		778.84
Xichang	-0.329195		1197.46
Xiaojing	-2.20154	*	1120.9
Xinnong	-1.57032	*	947.181
Xuyong	0.426804		920.998
Yaan	-1.11177	*	847.318
Yanyuan	-0.985625	*	1176.47
Yibing	0.502539		844.584
Yongchuan	0.807547		912.07
Youyang	0.168697		780.894
Yuexi	-0.564956		880.873
Changshou	-0.787129		907.777
Zhaojue	0.337841		895.205

## Sheet: Fig4 climatic elements
Data Description	Station	VPD(kPa)	Rn(MJ/m2/day)	RH(%)	Ta(℃)	Ws(mm/day)
Ta denotes air temperature	Bazhong	0.540639	7.84615	77.8581	16.99	0.629616		Republished under a CC BY license, with permission from the China Meteorological Data Service Center, original copyright 2005-2017.
	Chengdu	0.398896	7.32024	81.7654	16.2732	0.854025
RH denotes relative humidity	Chengkou	0.445102	7.46304	78.6008	13.8263	0.357375
	Dazou	0.54714	7.71114	78.6478	17.3813	0.924601
Ws denotes wind speed	Dazhu	0.422572	7.55764	82.5604	17.143	0.987093
	Daofu	0.580766	8.23374	58.011	8.17628	1.17866
Rn denotes net radiation	Daocheng	0.470647	8.53336	54.6327	4.83051	1.61472
	Dege	0.571703	7.53325	53.3171	6.94268	0.979688
VPD denotes vapor pressure deficit	Dujiangyan	0.443564	6.96119	79.613	15.5785	0.874921
	Emeishan	0.142611	7.29131	85.6824	3.40091	2.26208
This data set contains the multiyear mean value of five meteorological factors at each weather station	Fengdu	0.56625	7.93008	79.5266	18.3601	0.783065
	Fengjie	0.705247	8.02554	70.7482	17.1826	1.39525
	Fulin	0.553159	7.7586	79.8941	18.143	0.60175
	Ganzi	0.511781	8.43713	56.6938	6.02114	1.40594
	Gaoping	0.543211	7.70038	78.9659	17.5869	0.825024
	Guangyuan	0.692839	7.48477	68.5157	16.3561	1.05465
	Hechuan	0.446231	7.95511	83.5638	17.9772	0.798158
	Hongyuan	0.266382	7.91104	69.7867	1.78032	1.67911
	Huili	0.640501	9.19384	68.8802	15.3686	1.17238
	Jiangjing	0.533935	7.89825	80.4547	18.5	1.00469
	Jiunong	0.53252	8.00441	61.8158	9.16661	1.99322
	Kangding	0.328376	7.67531	73.6565	7.39271	2.23008
	Langzhong	0.557371	7.61675	76.7211	17.1108	0.795417
	Leshan	0.503897	7.47715	79.2491	17.5228	0.915554
	Leibo	0.349302	7.4381	81.0006	12.9777	0.95034
	Litang	0.415225	8.63382	56.7082	3.77594	1.43784
	Liangping	0.479518	7.77879	80.5901	16.8413	0.940573
	Maerkang	0.569895	7.78408	61.3127	8.82709	0.8212
	Mianyang	0.543376	7.37569	75.7762	16.6357	0.966821
	Muli	0.766319	8.56061	56.1232	13.1082	1.42315
	Naxi	0.427641	7.89434	83.2843	17.7378	1.20484
	Pengshui	0.524444	7.2671	79.2611	17.5274	0.466526
	Pingwu	0.567214	7.23426	72.1674	14.8369	0.435759
	Qijiang	0.609721	7.64725	78.3449	18.5164	1.14375
	Qianjiang	0.454562	7.45711	79.1232	15.567	0.71144
	Ruoergai	0.27481	8.03427	67.4525	1.54893	1.77372
	Seda	0.290328	8.05954	64.524	0.652178	1.54246
	Sapingba	0.605227	7.66648	78.2288	18.5767	1.00316
	Shiqu	0.286504	8.08375	59.0935	-0.885415	2.04015
	Songpan	0.436868	7.32756	63.8213	6.17332	1.07459
	Xuning	0.500364	7.64863	80.0901	17.4748	0.670583
	Wanyuan	0.565056	7.67385	72.043	14.9723	1.35889
	Wanzhou	0.551693	7.85312	79.8522	18.3727	0.502605
	Wenjiang	0.38644	7.24887	81.9419	16.0591	0.876479
	Xichang	0.919213	9.06205	60.6139	17.2052	1.13899
	Xiaojing	0.840765	8.40192	51.509	12.1505	1.513
	Xinnong	0.6101	7.79762	55.3091	7.76408	1.47992
	Xuyong	0.551572	7.86271	79.8279	18.1275	0.880614
	Yaan	0.5013	7.22083	77.9908	16.4797	1.00052
	Yanyuan	0.655947	9.10496	60.0959	12.4606	1.82711
	Yibing	0.516395	7.55007	80.0527	18.1113	0.672348
	Yongchuan	0.481389	7.98183	81.7658	17.8042	1.18782
	Youyang	0.414196	7.39777	79.6009	14.9392	0.724165
	Yuexi	0.481463	7.86558	73.9837	13.3	0.983495
	Changshou	0.521449	7.85157	80.6655	17.7313	1.26939
	Zhaojue	0.400934	8.27484	76.4968	11.1596	1.34676

## Sheet: Fig6 trend of climatic elements
Data Description	Station	Rn-Spring	Rn-Summer	Rn-Autumn	Rn-Winter	RH-Spring	RH-Summer	RH-Autumn	RH-Winter	Ta-Spring	Ta-Summer	Ta-Autumn	Ta-Winter	Ws-Spring	Ws-Summer	Ws-Autumn	Ws-Winter	VPD-Spring	VPD-Summer	VPD-Autumn	VPD-Winter
Ta denotes air temperature (℃)	Bazhong	0.0135538	-0.0106556	0.0214875	0.00739198	-0.000840402	-0.00276087	-0.000728691	-0.00166768	0.0118651	-0.0375941	0.0321651	0.0344295	0.00472569	0.00621708	0.00816724	0.00593642	0.00353786	0.000644428	0.00303281	0.00161564
	Chengdu	-0.0138315	-0.0458463	-0.00504738	-0.00435671	-0.00189031	-0.00114322	-0.001843	-0.00113032	0.0323145	0.0202747	0.0466413	0.0385576	0.0123963	0.0145615	0.0101171	0.00666098	0.0054115	0.00483853	0.00514951	0.00183338
RH denotes relative humidity (%)	Chengkou	-0.0143403	0.000558933	-0.00583948	-0.000638204	0.000533579	-3.98264e-05	0.000171238	0.000237631	0.00744568	0.0265467	0.0139584	0.0185107	0.00399005	0.00167631	0.00427097	0.00224817	-0.000379457	0.00187524	-6.62628e-05	4.20206e-05
	Dazou	-0.00483641	-0.0286128	-0.00513116	-0.000295465	-0.000662195	-0.000879203	-0.000782805	-0.0010181	0.0249783	0.0161578	0.0262323	0.0170456	3.52196e-05	0.000548305	0.000797012	0.00114533	0.00380753	0.00525104	0.00280902	0.00127027
Ws denotes wind speed (m/s)	Dazhu	-0.0334565	-0.011674	-0.00783895	-0.0015894	0.00027712	0.000214779	0.000329839	-0.00178602	0.00180834	0.0135797	0.0126786	2.06656e-06	-0.00637964	-0.00479683	-0.00319573	-0.00303466	0.00042069	0.00152352	-0.000292467	0.000205674
	Daofu	0.000685414	-0.00548941	-0.0121328	0.0056884	0.000960661	-0.000674797	-0.00235066	-0.000678725	0.00982852	-0.00843197	0.0268049	0.0489198	-0.017364	-0.00901819	-0.00581164	-0.00308769	0.00130558	0.0018545	0.000656977	0.00198361
Rn denotes net radiation (MJ/m2/day)	Daocheng	0.000748882	-0.00660898	0.00940298	0.00574302	0.000415536	-0.00102128	-0.00239925	4.08603e-05	0.0323913	0.0387477	0.0592483	0.077951	-0.0234161	-0.0147275	-0.0154932	-0.0189478	0.00121086	0.00419715	0.00221608	0.00112556
	Dege	-0.0223366	-0.0273349	0.00665936	-0.00174011	0.0014637	0.000125398	-0.00221677	0.00269314	0.0155127	0.0299456	0.0452419	0.0496342	-0.0160752	-0.00819727	-0.00591884	-0.00857153	0.000416412	0.00188431	0.00217654	0.00148095
VPD denotes vapor pressure deficit (kPa)	Dujiangyan	0.00421867	-0.0241434	-0.00408465	-0.000136614	-0.00183623	-0.000701636	-0.000560308	-0.00125011	0.0428008	0.0273511	0.0333682	0.0256436	-0.00949347	-0.0126645	-0.00638038	-0.00226719	0.00554139	0.00529234	0.00184428	0.00140246
	Emeishan	0.00739119	-0.00225568	0.00701994	0.00385245	-1.66205e-05	0.000391669	-0.000330786	0.000403633	0.0327299	0.0212834	0.0449931	0.0235239	-0.00645337	-0.00221518	-0.0011573	-0.00947454	0.000515643	8.74903e-05	1.59266e-05	0.00015849
This data set contains the trend slope of five meteorological factors on seasonal scale at each weather station	Fengdu	-0.0170925	0.00525589	-0.00456579	0.00194722	-0.00130132	-0.000501344	-0.00071286	-0.00189772	0.0128045	0.0228359	0.0183685	0.0170122	0.00837635	0.00337198	0.00651195	0.00488819	0.00619724	0.00338618	0.00253976	0.00169265
	Fengjie	-0.0267627	-0.00532707	-0.0055137	-0.00148603	0.00028287	0.000742894	7.60947e-05	-0.00143511	0.0497257	0.0723421	0.0660558	0.0789384	-0.00599406	-0.00659277	-0.00536164	-0.00179252	0.00228828	0.00330814	0.00223977	0.00260882
	Fulin	-0.0111592	0.0070991	-0.00475449	-0.000942705	-0.000153635	-0.00022342	0.000101004	-0.000614651	-0.00203335	0.00975741	-0.000996629	0.00291811	0.00689484	0.00595326	0.00947815	0.00929002	7.71656e-05	0.00184556	-9.55627e-05	0.000366601
	Ganzi	-0.00573225	-0.00110732	-0.00110732	-0.000725243	0.000611375	-0.00197168	-0.00197168	0.000894122	0.0244142	0.034371	0.034371	0.0431501	-0.0101083	-0.00161281	-0.00161281	0.000496637	0.00142153	0.00220458	0.00220458	0.00177478
	Gaoping	0.00296446	-0.0165214	-0.000391113	0.0017929	-0.000654209	-0.000112577	1.68205e-05	-0.0019582	0.0218767	0.00662205	0.0196082	0.0103138	0.00728083	0.00747568	0.00754774	0.00865389	0.00390521	0.00280209	0.000941612	0.000856579
	Guangyuan	0.000471749	-0.0198351	-0.00325704	0.00108518	-0.000607732	-0.000110974	-0.00057624	0.000216003	0.0257224	0.0124117	0.0217296	0.017963	-0.00169892	0.00343639	0.000583609	-0.00141212	0.00408253	0.00370018	0.000911226	0.000610766
	Hechuan	-0.00927974	0.00469763	-0.000778366	0.00246274	-0.00041777	-0.000468432	-4.79884e-05	-0.00222774	0.0033517	0.01517	0.00508745	0.00168208	0.00834073	0.00964755	0.0105533	0.012131	0.00311178	0.00313598	0.00068177	0.000970024
	Hongyuan	-0.00130618	0.00177491	0.00263535	-0.00191586	0.000241359	-0.00069194	-0.00177123	0.000125065	0.0291683	0.0320974	0.0507221	0.0440701	0.000737814	0.00373181	0.0032464	0.00190204	0.00091748	0.00208882	0.00154758	0.000961077
	Huili	0.0180094	0.0161679	0.0105142	0.00591931	-0.000360921	-0.000685244	-0.00197583	-0.00150511	0.0267966	0.0182588	0.0298712	0.0305038	-0.00982101	-8.24781e-05	0.00098606	-0.00621031	0.0056255	0.00472701	0.00381263	0.00290783
	Jiangjing	-0.0246874	-0.00420474	-0.00630482	-0.00141723	-0.000997089	-0.000524148	-0.000551032	-0.00256842	0.0174848	0.0249086	0.0194963	0.0139785	0.00245392	0.000141429	0.00345607	0.000953727	0.00637986	0.00421206	0.00238474	0.00160266
	Jiunong	0.00508578	0.00415582	0.00415582	0.00252096	0.0019286	-0.00156501	-0.00156501	0.000432903	0.0181927	0.0271751	0.0271751	0.032249	-0.017108	-0.0104054	-0.0104054	-0.0134774	0.000940489	0.00111469	0.00111469	0.00132382
	Kangding	-0.00901171	-0.0152637	-0.00306455	-0.00901171	0.000131009	-0.000507004	-0.00146688	0.000131009	0.0187893	0.0174183	0.0336913	0.0187893	-0.0167302	-0.0118246	-0.00980696	-0.0167302	0.00139528	0.00192089	0.00131128	0.00139528
	Langzhong	-0.00982155	-0.0388607	0.0101094	0.00481415	5.62255e-05	0.000219015	4.78153e-05	1.33603e-05	0.0215526	-0.0073485	0.0448574	0.0432334	-0.00681395	-0.00303484	-0.000299973	-5.35083e-05	0.00221831	0.00136378	0.00146176	0.000591268
	Leshan	0.00308594	-0.0180934	-0.00291844	0.000747258	-0.00118316	-0.000649944	-0.000441134	-0.00139856	0.0342072	0.0246066	0.0311296	0.0208702	-0.00667883	-0.00533533	-0.00487598	-0.00281167	0.00516105	0.00596452	0.00198221	0.00134064
	Leibo	-0.00503441	-0.0241898	-0.00571426	0.00199128	-0.00161923	-0.000167671	-0.00144853	-0.00479424	0.0758036	0.0526559	0.0799747	0.071709	-0.0200569	-0.0141342	-0.0117671	-0.0145821	0.00560504	0.00311429	0.00341468	0.00295794
	Litang	0.00167295	-0.00512226	-0.00858328	-0.00259309	0.000905945	-0.000651061	-0.00345629	0.0013135	0.0325	0.0407193	0.0196127	0.0640886	-0.016233	-0.00853033	-0.00826789	-0.0105409	0.00108317	0.00296515	0.00243316	0.0019941
	Liangping	-0.0126687	0.00184889	-0.0030553	-0.000648513	-0.000583363	-0.000448726	0.000122172	-0.00151684	0.0140069	0.0282976	0.0149372	0.00891863	0.00561137	0.00168603	0.00454837	0.00217797	0.00367772	0.0029591	0.000854238	0.000416729
	Maerkang	-0.000189362	0.00157336	0.00215639	-0.00105954	0.00173166	0.000295607	-0.00129376	0.00129251	0.00981611	0.019595	0.031272	0.0211873	-0.00586366	-0.00709447	-0.00162216	0.000643915	0.000534615	0.00105652	0.00105555	0.000943877
	Mianyang	0.0081376	-0.0168094	-0.000785644	0.00323877	-0.00291742	-0.00197805	-0.00198291	-0.00391343	0.0482349	0.0256116	0.036077	0.0386507	0.0125686	0.0146471	0.0129096	0.0147658	0.0095812	0.0104845	0.00465143	0.00322914
	Muli	0.00477892	0.0160439	0.00828196	0.0045984	0.000764409	-0.000823035	-0.00335109	0.000597077	0.0800639	0.0655694	0.0868344	0.10879	0.00137678	0.00246418	0.00452489	0.00290924	0.00734137	0.00606121	0.00642062	0.00636561
	Naxi	-0.000625767	-0.0119214	-0.000527177	0.00359155	-0.000200294	8.54343e-05	8.70807e-05	-0.00226554	0.0135188	0.00849249	0.0226581	0.00950495	-0.000833284	0.000138689	0.000308638	0.00232585	0.00236366	0.00123376	0.000622262	0.000824144
	Pengshui	-0.00725835	0.000909948	-0.00725835	-0.000685281	0.000634159	0.000494007	0.000634159	0.000785596	0.00637918	0.0168276	0.00637918	0.0140663	-0.00393035	-0.00694935	-0.00393035	-0.00428153	-0.00131784	0.000497308	-0.00131784	-0.000705471
	Pingwu	0.00602726	-0.00376888	-0.000394283	0.0026315	0.000440659	0.000401036	0.000266935	-0.000204926	0.0112377	0.0118053	0.0211046	0.0251885	0.00856162	0.00646246	0.00701707	0.00859759	0.000700058	0.001211	-0.000403422	0.000983908
	Qijiang	-0.0243383	-0.000237698	-0.00475242	0.000373195	0.000460411	0.000539381	0.000993683	-0.000676477	-0.0248477	-0.0054244	-0.0157126	-0.0179236	0.0134514	0.0148062	0.0143903	0.0172969	-0.00269201	0.000450561	-0.00181685	-0.000377338
	Qianjiang	-0.0167871	-0.00142857	-0.00687244	-2.6866e-05	-0.000560667	0.000170256	2.59491e-06	-0.000766081	0.00463389	0.0159948	0.00560057	0.00369451	0.00335779	0.0010724	0.00452764	0.00257039	0.00255421	0.00126184	0.000332321	0.00021657
	Ruoergai	-0.00493885	0.000283479	0.00295226	-0.00256036	-1.36295e-05	-0.000820282	-0.00200956	-0.000255287	0.0352354	0.0415735	0.0599524	0.0587232	-0.00995162	-0.00695238	-0.00737454	-0.00874149	0.00132608	0.00264511	0.00167043	0.000995067
	Seda	-0.0035108	-0.00297139	0.00165195	-0.000869708	0.00107098	0.000195272	-0.00140583	0.00102488	0.0290198	0.0359286	0.044999	0.0513727	-0.0102984	-0.00604302	-0.00563924	-0.00722043	0.000507938	0.00106565	0.000794477	0.00103708
	Sapingba	-0.0189188	0.00288325	-0.00816969	-0.00174681	-0.00105817	-0.000752256	-0.000305951	-0.00220171	0.0226833	0.0305417	0.0182255	0.0176035	0.00113885	-0.00179485	0.00521971	0.0046208	0.00700637	0.0043665	0.00171448	0.00131634
	Shiqu	-0.0147466	-0.0141304	-0.00419807	-0.0147466	6.95239e-05	-0.00138192	-0.00296201	6.95239e-05	0.0282401	0.0377984	0.0580345	0.0282401	-0.0294335	-0.0161602	-0.0202159	-0.0294335	0.00143004	0.00318471	0.00207337	0.00143004
	Songpan	-0.00939227	-0.00731346	0.00322933	0.000325593	0.00046904	-0.000378183	-0.00144545	0.00115071	0.0146972	0.0222512	0.0370061	0.034946	0.0032508	0.00298056	0.00601823	0.0103633	0.000927678	0.0019574	0.00138434	0.00118119
	Xuning	-0.00249323	-0.0270883	-0.00539092	0.00151177	-0.00164596	-0.000835418	-0.00090144	-0.00277177	0.0196049	0.00217034	0.0130031	0.00912693	0.0124812	0.011886	0.0134282	0.0152372	0.0062079	0.00549971	0.00243603	0.00202618
	Wanyuan	0.0103696	0.00564001	0.00405863	0.00257936	0.000147616	0.00010077	-0.000482213	0.000249016	0.0263481	0.0127295	0.0231236	0.0191591	-0.0104191	-0.00319245	-0.0054672	-0.00808317	0.00271109	0.00181615	0.000559378	0.000553091
	Wanzhou	-0.0217142	-0.00451649	-0.00568396	-0.00202656	-0.00223529	-0.00108837	-0.00119161	-0.001754	0.0256872	0.0309156	0.0317048	0.0246279	0.0154848	0.00985008	0.0105912	0.00901347	0.0110182	0.00477325	0.00512504	0.00192849
	Wenjiang	-0.010371	-0.0321952	-0.00707908	-0.00134514	-0.00217244	-0.00130669	-0.00123544	-0.00310143	0.0326422	0.0163003	0.0235419	0.0181319	0.000862779	0.00203065	0.00163303	0.00342653	0.00633172	0.00650445	0.00288577	0.00210551
	Xichang	-0.0125806	-0.0265215	-0.00398305	-0.0125806	0.000745242	-0.000573311	-0.00211527	0.000745242	0.0224793	0.0203999	0.0329711	0.0224793	-0.00844928	-0.00217252	-0.000687833	-0.00844928	0.00618595	0.00480643	0.00428481	0.00618595
	Xiaojing	-0.0119794	-0.0203139	-0.00492173	-0.00634039	0.00106557	0.000287868	-0.00122422	-0.000169197	-0.00507191	0.0010354	0.0122807	0.0024278	-0.0112573	-0.0106983	-0.00935029	-0.00329471	0.000293331	-1.55234e-05	0.000509427	0.000435756
	Xinnong	-0.012674	-0.0135616	-0.00377424	-0.00377424	0.00178349	0.000243754	0.00212302	0.00212302	0.0084158	0.0140935	0.0280946	0.0280946	-0.0200376	-0.0123457	-0.0128903	-0.0128903	0.000722266	0.00134506	0.0016547	0.0016547
	Xuyong	0.00760581	-0.000515928	0.00308953	0.00171607	-0.000680606	-0.000207686	9.06174e-05	-0.000969207	0.0269795	0.0102162	0.026088	0.014022	-0.00566832	-0.00711495	-0.00221124	-0.00264078	0.00387205	0.00269652	0.00116665	0.000679712
	Yaan	-0.00250118	-0.02281	-0.00628415	-0.000383977	-0.000644262	0.000109805	9.80177e-05	-0.00215495	0.0271556	0.0162137	0.023121	0.0165926	-0.0123702	-0.0168488	-0.0109967	-0.00683147	0.00322035	0.00273954	0.000398392	0.000630066
	Yanyuan	0.00581534	0.00269295	0.00427138	0.00427138	0.00161788	0.00021712	-0.00049923	-0.00049923	0.00706116	0.0058392	0.0267401	0.0267401	-0.0291715	-0.00907843	-0.0188395	-0.0188395	0.000223513	0.00106746	0.00184489	0.00184489
	Yibing	-0.00300451	-0.0218608	-0.00288875	0.0011941	-0.00143951	-0.00100157	-0.000603448	-0.00189195	0.0311275	0.0239692	0.0256874	0.0144803	-4.63844e-05	0.0019864	0.0012823	0.00350527	0.00626305	0.00688152	0.00255471	0.00167056
	Yongchuan	-0.022427	0.00326509	0.0190865	0.0018227	-0.000583302	-0.000763334	-0.000306942	-0.00141922	0.0143207	0.0306493	0.04084	0.0157765	0.00201079	0.0018701	0.00160472	0.00219161	0.00410876	0.00416016	0.00271362	0.00129809
	Youyang	-0.00994213	-0.00103577	-0.00584331	-0.00110285	-0.000260957	0.000347102	5.74991e-06	0.000207279	-0.00503273	0.00955108	-0.00179353	-0.00453995	0.00940669	0.00839672	0.0094452	0.00823461	0.000892961	0.000601334	-0.000339128	-0.000210814
	Yuexi	-0.0043431	-0.0163418	0.0023267	-2.32307e-05	0.000575609	0.000101159	-0.00101672	-0.000461374	0.0112295	0.0082984	0.026933	0.0112733	-0.0124454	-0.0028724	-0.00453396	-0.00826974	0.00162322	0.00110216	0.00137577	0.00129945
	Changshou	-0.0252877	0.00226649	-0.00688979	0.00150695	-0.0005717	-0.000241011	0.000292094	-0.00138148	0.0194063	0.0317001	0.0182969	0.0180087	-0.0137973	-0.0184418	-0.013949	-0.0142317	0.00400512	0.00287678	0.000624395	0.000998471
	Zhaojue	-0.0010166	-0.00853253	0.00886871	-0.0010166	0.000749713	0.000383502	-0.000607327	0.000749713	0.0204066	0.0149202	0.0406833	0.0204066	-0.0098467	-0.00328969	-0.00261754	-0.0098467	0.00120787	0.000315854	0.00131766	0.00120787

## Sheet: Fig8 annual contribution to PET
Data Description	Station	VPD	Rn	RH	Ta	Ws
Ta denotes air temperature	Bazhong	0.532042	0.723067	0	0.106371	0.569622
	Chengdu	0.992517	-1.7796	0.353088	0.396419	0.561327
RH denotes relative humidity	Chengkou	0.049484	-0.516324	0	0.137002	0.267305
	Dazou	0.64595	-0.936336	0	0.217205	0.0538595
Ws denotes wind speed	Dazhu	0.140023	-1.36694	0	0.0243662	-0.176823
	Daofu	0.767468	0.139635	0	0.235558	-1.07533
Rn denotes net radiation	Daocheng	0.975809	0.0817127	0	0.37445	-1.51488
	Dege	0.514706	-1.11266	0	0.271321	-1.35876
VPD denotes vapor pressure deficit	Dujiangyan	1.66754	-0.54681	-0.524661	0	-0.480006
	Emeishan	0.169461	0.30505	0	0.367338	0
This data set contains annual contribution of five meteorological factors to PET	Fengdu	1.05128	-0.315586	0	0.151222	0.425824
	Fengjie	0.629791	-0.996871	0.0163965	0.735464	-0.591611
unit: mm/year	Fulin	0.118418	-0.290125	0	0	0.599377
	Ganzi	1.10573	-0.253624	0	0.358807	-0.314743
	Gaoping	0.644367	-0.233982	0	0	0.616901
	Guangyuan	0.497761	-0.41667	0.0640072	0.115967	0.0332639
	Hechuan	0.578677	-0.0150772	0	0	0.636892
	Hongyuan	0.719121	0.050773	0.109106	0.530328	0.0614196
	Huili	1.37767	1.17391	0	0.30622	-0.386122
	Jiangjing	0.985016	-0.925243	0	0.171257	0.134199
	Jiunong	0.593825	0.343051	0	0.270378	-1.19251
	Kangding	0.948381	-0.411968	0	0.322849	-0.378539
	Langzhong	0.211051	-1.16789	-0.026805	0.144039	-0.279538
	Leshan	1.04131	-0.367423	0	0.230308	-0.357444
	Leibo	0.820266	-0.763991	0	0.87627	-0.469528
	Litang	1.08447	-0.250705	0	0.405298	-0.726828
	Liangping	0.554366	-0.316134	0	0.179195	0.216231
	Maerkang	0.269166	0.0870814	0	0.290894	-0.448659
	Mianyang	2.17718	-0.0731618	0	0.190231	1.41142
	Muli	2.56277	0.753324	0	1.12856	0.368618
	Naxi	0.414828	-0.335872	0	0.0880151	0.0153751
	Pengshui	-0.118889	-0.711484	0	0.0513586	-0.529469
	Pingwu	0.229036	0.202565	0.0755981	0	0.951147
	Qijiang	-0.389637	-0.733214	-0.158632	0	1.37989
	Qianjiang	0.220145	-0.606448	0	0.0955818	0.176402
	Ruoergai	1.34538	-0.0311618	0	0.433125	-0.272113
	Seda	0.583039	-0.0673903	0	0.486097	-0.300833
	Sapingba	1.07552	-0.579641	0	0.104485	0.193879
	Shiqu	1.02287	-0.486684	0.32005	0.713929	-0.765829
	Songpan	0.627952	-0.228272	0	0.200594	0.563045
	Xuning	1.0428	-0.797807	0	0.0615134	0.938031
	Wanyuan	0.241841	0.614823	-0.00859889	0.322308	-0.622685
	Wanzhou	1.1777	-0.863745	0	0	1.24117
	Wenjiang	1.28022	-1.20772	0	0.211782	0.104375
	Xichang	1.23342	-1.08133	0	0.430789	-0.789414
	Xiaojing	0.127598	-0.878094	0	0.0300935	-1.62117
	Xinnong	0.639978	-0.559794	0	0.210562	-1.83183
	Xuyong	0.647141	0.438295	0	0	-0.418523
	Yaan	0.63026	-0.769454	0	0	-0.950372
	Yanyuan	0.642064	0.374824	0	0.214072	-2.08976
	Yibing	0.958365	-0.698618	0	0.235775	0.09292
	Yongchuan	0.958907	-0.428269	0	0.104659	0.118686
	Youyang	0.0571292	-0.413158	-0.0126273	0.0131736	0.503899
	Yuexi	0.435875	-0.375526	0	0.171363	-0.672971
	Changshou	0.529316	-0.59487	0.163403	0.162622	-1.02229
	Zhaojue	0.373102	0.0647592	0.115284	0.276066	-0.313556

## Sheet: Fig11 Sensitivity coefficient
Data Description	Station	SC-Ws-annual	SC-Ws-spring	SC-Ws-summer	SC-Ws-autumn	SC-Ws-winter	SC-Ta-annual	SC-Ta-spring	SC-Ta-summer	SC-Ta-autumn	SC-Ta-winter	SC-RH-annual	SC-RH-spring	SC-RH-summer	SC-RH-autumn	SC-RH-winter	SC-Rn-annual	SC-Rn-spring	SC-Rn-summer	SC-Rn-autumn	SC-Rn-winter	SC-VPD-annual	SC-VPD-spring	SC-VPD-summer	SC-VPD-autumn	SC-VPD-winter
SC denotes sensitivity coefficient	Bazhong	0.0683225	0.0750038	0.0527625	0.0621305	0.0836057	0.197568	0.203353	0.214948	0.225757	0.14555	0.44941	0.40344	0.36138	0.489161	0.545749	0.869351	0.849622	0.893168	0.884508	0.849906	0.130649	0.150378	0.106832	0.115492	0.150094
	Chengdu	0.0620047	0.0700688	0.0308054	0.0670206	0.0805648	0.195889	0.192444	0.243027	0.212347	0.134685	0.724727	0.635808	0.592759	0.812903	0.861303	0.848418	0.825172	0.895974	0.851378	0.820616	0.151582	0.174828	0.104026	0.148622	0.179384
Ta denotes air temperature	Chengkou	0.0360722	0.0387882	0.0210781	0.0287364	0.0559114	0.2086	0.22415	0.268771	0.243705	0.0962656	0.244995	0.241094	0.171659	0.242535	0.325905	0.927965	0.915669	0.95183	0.943791	0.900351	0.0720346	0.084331	0.0481703	0.0562095	0.0996485
	Dazou	0.0862344	0.0871472	0.0659072	0.0820617	0.110232	0.173172	0.182624	0.185098	0.193131	0.131305	0.736061	0.624643	0.53944	0.852838	0.932545	0.819234	0.807439	0.856934	0.830489	0.781478	0.180766	0.192561	0.143066	0.169511	0.218522
RH denotes relative humidity	Dazhu	0.0514532	0.0612124	0.0368044	0.0480945	0.0597601	0.204304	0.201636	0.228685	0.229387	0.156718	0.80468	0.727793	0.615332	0.86954	1.0105	0.853318	0.825968	0.885288	0.868666	0.833253	0.146682	0.174032	0.114712	0.131334	0.166747
	Daofu	0.132941	0.139381	0.0649618	0.124591	0.204113	0.0732594	0.0752129	0.156603	0.0893406	0.0299347	0.372521	0.359743	0.402883	0.445088	0.281449	0.744325	0.696051	0.829473	0.766849	0.68403	0.255675	0.303949	0.170527	0.233151	0.31597
Ws denotes wind speed	Daocheng	0.148403	0.135921	0.0453147	0.141657	0.272931	0.0525093	0.0414884	0.147056	0.0607348	0.040853	0.386807	0.334657	0.423675	0.46188	0.326703	0.667547	0.642765	0.831041	0.699918	0.493636	0.332453	0.357235	0.168959	0.300082	0.506364
	Dege	0.163791	0.144396	0.0568882	0.153152	0.303298	0.0742614	0.0710558	0.163865	0.0827907	0.0224505	0.30353	0.269682	0.330017	0.376885	0.237012	0.722026	0.72044	0.858078	0.747298	0.559408	0.277974	0.27956	0.141922	0.252702	0.440592
Rn denotes net radiation	Dujiangyan	0.0752737	0.0797324	0.0667568	0.0694457	0.0852733	0.170148	0.170499	0.188072	0.202777	0.118655	0.641954	0.583706	0.550028	0.69888	0.737688	0.835972	0.815557	0.850263	0.854824	0.823249	0.164028	0.184443	0.149737	0.145176	0.176751
	Emeishan	0.0658876	0.0983991	0.0877982	0.0899164	0.0140036	0.0412538	0.0411653	0.226766	0.0837648	0.191315	1.31814	1.13638	1.10585	1.64682	1.38779	0.823903	0.848537	0.898248	0.859024	0.687221	0.176097	0.151463	0.101752	0.140976	0.312779
VPD denotes vapor pressure deficit	Fengdu	0.0696952	0.0668545	0.0603458	0.0715503	0.0803256	0.196097	0.211758	0.195933	0.207611	0.168457	0.532641	0.512669	0.385479	0.596091	0.639698	0.857585	0.847798	0.880336	0.861383	0.840424	0.142415	0.152202	0.119664	0.138617	0.159576
	Fengjie	0.15468	0.137074	0.0992752	0.165847	0.21805	0.0970852	0.115271	0.124969	0.0888628	0.0582421	0.794026	0.688506	0.591737	0.921743	0.979388	0.706923	0.715235	0.800652	0.701176	0.608451	0.293077	0.284765	0.199348	0.298824	0.391549
This data set contains annual and seasonal sensitivity coefficient of PET to five meteorological factors	Fulin	0.0508842	0.0485627	0.0513037	0.0486297	0.0551066	0.221003	0.238362	0.214645	0.242463	0.188073	0.410912	0.409742	0.311492	0.425649	0.49876	0.897113	0.88898	0.902798	0.907676	0.88895	0.102887	0.11102	0.0972022	0.0923243	0.11105
	Ganzi	0.144729	0.129995	0.0545693	0.143943	0.25244	0.0509112	0.0551707	0.15267	0.0619944	0.0683316	0.392859	0.362034	0.399559	0.46398	0.34571	0.699095	0.675403	0.827107	0.718837	0.57285	0.300905	0.324597	0.172893	0.281163	0.42715
	Gaoping	0.0696569	0.0802471	0.0589526	0.065589	0.0738773	0.190671	0.191061	0.199894	0.216546	0.154758	0.650711	0.566287	0.478356	0.743049	0.819531	0.850063	0.825628	0.875556	0.860878	0.838071	0.149937	0.174372	0.124444	0.139122	0.161929
	Guangyuan	0.158196	0.158015	0.0907713	0.154068	0.231248	0.11214	0.106001	0.158855	0.126945	0.0558758	0.545274	0.462577	0.441333	0.651915	0.628027	0.734522	0.721971	0.835728	0.746994	0.631616	0.265478	0.278029	0.164272	0.253006	0.368384
	Hechuan	0.0367857	0.0418794	0.0330462	0.0350629	0.0371469	0.228953	0.23698	0.239354	0.25169	0.186969	0.640743	0.572934	0.444176	0.708982	0.842775	0.891627	0.874616	0.908695	0.900707	0.882344	0.108373	0.125384	0.0913047	0.0992933	0.117656
	Hongyuan	0.0835556	0.0297536	0.00134958	0.0836271	0.224867	0.0217779	0.0285643	0.165859	0.0325379	0.142911	0.696563	0.626911	0.601111	0.842529	0.717685	0.710362	0.743254	0.847158	0.727154	0.520432	0.289638	0.256746	0.152842	0.272846	0.479568
	Huili	0.115861	0.151471	0.0381916	0.0805314	0.19435	0.132833	0.0810912	0.215177	0.173583	0.0605532	0.493164	0.37019	0.393266	0.583571	0.629171	0.769108	0.708339	0.890572	0.825334	0.650553	0.230892	0.291661	0.109428	0.174666	0.349447
	Jiangjing	0.0741096	0.0767931	0.0568855	0.0701758	0.0930566	0.186943	0.190397	0.196431	0.206882	0.153409	0.842613	0.735351	0.584582	0.92668	1.1315	0.825382	0.81027	0.86504	0.840276	0.784935	0.174618	0.18973	0.13496	0.159724	0.215065
	Jiunong	0.178262	0.178057	0.0478228	0.150191	0.339833	0.0700054	0.0423635	0.158595	0.0837524	0.00603435	0.612391	0.48662	0.661652	0.777105	0.524259	0.617703	0.600864	0.798951	0.665567	0.401721	0.382297	0.399136	0.201049	0.334433	0.598279
	Kangding	0.0870364	0.0607545	0.0260685	0.0780123	0.18581	0.0808009	0.0782922	0.175366	0.100408	0.0336516	0.971727	0.870787	0.801628	1.16541	1.05335	0.679477	0.679666	0.799366	0.706291	0.528927	0.320523	0.320334	0.200634	0.293709	0.471073
	Langzhong	0.0871794	0.0979574	0.0568886	0.0779938	0.116383	0.178381	0.172994	0.207033	0.206637	0.126069	0.568545	0.497733	0.440806	0.640353	0.6988	0.832114	0.805695	0.87965	0.851145	0.791334	0.167886	0.194305	0.12035	0.148855	0.208666
	Leshan	0.0765146	0.0908392	0.049438	0.0728617	0.0932066	0.184762	0.17164	0.213813	0.207846	0.145217	0.740884	0.637841	0.612733	0.8369	0.879737	0.831068	0.802304	0.872945	0.84348	0.805168	0.168932	0.197696	0.127055	0.15652	0.194832
	Leibo	0.0374026	0.0463593	0.0220849	0.0307311	0.0506049	0.174301	0.174082	0.241133	0.208918	0.0715426	0.729104	0.647236	0.475497	0.781252	1.01826	0.856808	0.830355	0.904434	0.877999	0.813885	0.143192	0.169645	0.0955665	0.122001	0.186115
	Litang	0.114102	0.0934102	0.0272941	0.113545	0.223857	0.0405144	0.039369	0.150501	0.052791	0.08198	0.354205	0.31658	0.396237	0.407093	0.297124	0.720156	0.708834	0.852143	0.744524	0.573703	0.279844	0.291166	0.147857	0.255476	0.426297
	Liangping	0.0624251	0.0605699	0.0498887	0.062926	0.0767353	0.189505	0.203043	0.208456	0.20753	0.137697	0.754513	0.687391	0.52552	0.862267	0.949642	0.844386	0.832744	0.87607	0.851115	0.816873	0.155614	0.167256	0.12393	0.148885	0.183127
	Maerkang	0.140314	0.126259	0.046361	0.123338	0.267492	0.101143	0.101953	0.189521	0.114932	0.00364894	0.348167	0.30756	0.329871	0.428986	0.326673	0.764038	0.760431	0.882278	0.792937	0.618078	0.235962	0.239569	0.117722	0.207063	0.381922
	Mianyang	0.103885	0.116847	0.0632119	0.102106	0.133893	0.155257	0.142345	0.195696	0.177128	0.105178	0.671807	0.574506	0.54967	0.766507	0.799811	0.799428	0.769448	0.861066	0.811274	0.755255	0.200572	0.230552	0.138934	0.188726	0.244745
	Muli	0.179426	0.216693	0.0554584	0.133694	0.313826	0.0706576	0.00746827	0.176602	0.112717	0.0152492	0.358839	0.288723	0.377467	0.444395	0.325107	0.683447	0.606461	0.862731	0.761771	0.500337	0.316553	0.393539	0.137269	0.238229	0.499663
	Naxi	0.0483788	0.0589015	0.0386262	0.0433795	0.0527203	0.200094	0.196317	0.219103	0.224668	0.159047	1.03561	0.87688	0.726784	1.17976	1.37093	0.833826	0.8099	0.868088	0.847515	0.809062	0.166174	0.1901	0.131912	0.152485	0.190938
	Pengshui	0.0550404	0.0500773	0.0423409	0.0540737	0.0739887	0.221034	0.238407	0.234982	0.239993	0.170038	0.367619	0.357423	0.304067	0.375454	0.434749	0.897253	0.895729	0.917243	0.905551	0.870117	0.102747	0.104271	0.0827566	0.094449	0.129883
	Pingwu	0.0654203	0.0781142	0.0551208	0.0433521	0.0851656	0.191144	0.19045	0.217227	0.238595	0.117573	0.228883	0.23223	0.236969	0.209659	0.236592	0.892841	0.865974	0.900267	0.929125	0.876158	0.107159	0.134026	0.0997326	0.0708748	0.123842
	Qijiang	0.0939358	0.0913518	0.0909894	0.0886311	0.105007	0.161655	0.175248	0.138773	0.18095	0.151596	0.730709	0.657631	0.552948	0.834966	0.88249	0.808645	0.8016	0.82339	0.822857	0.78629	0.191355	0.1984	0.17661	0.177143	0.21371
	Qianjiang	0.0626149	0.0577204	0.0404751	0.0614378	0.0915776	0.195138	0.210133	0.233883	0.21852	0.11615	0.494822	0.491536	0.347652	0.492891	0.651278	0.866486	0.858986	0.908337	0.880723	0.816738	0.133514	0.141014	0.0916627	0.119277	0.183262
	Ruoergai	0.0932323	0.0403859	0.00312381	0.0903737	0.241918	0.0191141	0.023025	0.160538	0.0238356	0.133891	0.685796	0.607198	0.610522	0.859414	0.667605	0.691133	0.720181	0.833024	0.709884	0.497869	0.308867	0.279819	0.166976	0.290116	0.502131
	Seda	0.098862	0.0600842	0.0114152	0.0965719	0.229952	0.00319157	0.00760348	0.150395	0.0131851	0.161565	0.510351	0.453991	0.453107	0.588433	0.54759	0.707953	0.719725	0.851629	0.738416	0.518662	0.292047	0.280275	0.148371	0.261584	0.481338
	Sapingba	0.09205	0.0916115	0.0853755	0.0884369	0.102995	0.164135	0.174028	0.150763	0.18457	0.147102	0.804478	0.721893	0.568333	0.884593	1.05102	0.808919	0.796275	0.83399	0.822992	0.781981	0.191081	0.203725	0.16601	0.177008	0.218019
	Shiqu	0.107915	0.0625556	0.0179857	0.113221	0.239131	0.0171892	0.0183691	0.12312	0.0135291	0.160622	0.503913	0.432536	0.473392	0.609034	0.501516	0.645095	0.665699	0.816593	0.664738	0.432054	0.354905	0.334301	0.183407	0.335262	0.567946
	Songpan	0.131816	0.100467	0.0562324	0.130651	0.241788	0.0741067	0.0842165	0.168643	0.0838905	0.0424021	0.436728	0.415761	0.382819	0.51323	0.435714	0.743215	0.751327	0.84808	0.758628	0.612515	0.256785	0.248673	0.15192	0.241372	0.387485
	Xuning	0.0590529	0.073213	0.0452678	0.0546795	0.0630917	0.206952	0.202835	0.226586	0.233568	0.16416	0.527753	0.481284	0.411335	0.588877	0.632393	0.874837	0.845545	0.900413	0.886501	0.866841	0.125163	0.154455	0.0995869	0.113499	0.133159
	Wanyuan	0.140134	0.139009	0.0728943	0.131952	0.218302	0.12125	0.116576	0.180095	0.138295	0.0486461	0.660558	0.615588	0.48429	0.759368	0.787005	0.723077	0.701144	0.841397	0.747512	0.59984	0.276923	0.298856	0.158603	0.252488	0.40016
	Wanzhou	0.0538485	0.0531428	0.0395872	0.052395	0.0707027	0.224992	0.239625	0.237272	0.243893	0.178102	0.386799	0.36337	0.275591	0.432271	0.478855	0.898291	0.890567	0.922477	0.905035	0.874528	0.101709	0.109433	0.077523	0.0949649	0.125472
	Wenjiang	0.0593421	0.0616337	0.0272181	0.0658265	0.0831745	0.196746	0.198896	0.247899	0.211888	0.127216	0.756586	0.649195	0.602002	0.851381	0.928035	0.848665	0.834622	0.899217	0.850289	0.809893	0.151335	0.165378	0.100783	0.149711	0.190107
	Xichang	0.157789	0.199231	0.0667608	0.119298	0.247095	0.089265	0.0171423	0.178811	0.13903	0.0213843	0.372924	0.293742	0.350718	0.445372	0.403254	0.738662	0.669543	0.864684	0.799501	0.619388	0.261338	0.330457	0.135316	0.200499	0.380612
	Xiaojing	0.219546	0.206668	0.134706	0.220882	0.317853	0.0388952	0.0294936	0.0809024	0.0411979	0.00331945	0.394534	0.353245	0.412437	0.479087	0.332961	0.630811	0.616638	0.745107	0.642812	0.516582	0.369189	0.383362	0.254893	0.357188	0.483418
	Xinnong	0.193801	0.181763	0.0709461	0.1864	0.338824	0.060546	0.0464359	0.143343	0.065343	0.0143307	0.438989	0.37954	0.493215	0.557951	0.324421	0.646955	0.631527	0.807467	0.667747	0.478048	0.353045	0.368473	0.192533	0.332253	0.521952
	Xuyong	0.0698724	0.0743356	0.0686856	0.0640885	0.0723678	0.189071	0.1933	0.180244	0.214364	0.168248	0.631313	0.583562	0.4668	0.676846	0.801602	0.846829	0.830115	0.858213	0.863351	0.835597	0.153171	0.169885	0.141787	0.136649	0.164403
	Yaan	0.0950131	0.102083	0.0853118	0.0846185	0.108189	0.155191	0.150114	0.158554	0.189549	0.122273	0.690503	0.626136	0.611945	0.730336	0.796139	0.804095	0.780414	0.818653	0.831174	0.786073	0.195905	0.219586	0.181347	0.168826	0.213927
	Yanyuan	0.155271	0.197579	0.0440957	0.107564	0.273544	0.0805529	0.0167552	0.184054	0.125166	0.0048891	0.467603	0.356041	0.490116	0.587131	0.437843	0.6739	0.584308	0.847915	0.765155	0.495869	0.3261	0.415692	0.152085	0.234845	0.504131
	Yibing	0.0569228	0.070154	0.0462496	0.055101	0.0561501	0.212161	0.205067	0.224964	0.234476	0.183911	0.541399	0.501261	0.441802	0.603136	0.620387	0.878431	0.851361	0.898138	0.886499	0.877785	0.121569	0.148639	0.101862	0.113501	0.122215
	Yongchuan	0.0661727	0.0696123	0.051847	0.067221	0.0762248	0.184832	0.187355	0.199677	0.202088	0.149878	0.949328	0.82702	0.65922	1.05318	1.2665	0.818042	0.79984	0.856712	0.827083	0.788163	0.181958	0.20016	0.143288	0.172917	0.211837
	Youyang	0.0611796	0.0428435	0.0302098	0.0677779	0.105093	0.193868	0.218209	0.249368	0.209107	0.0964471	0.552675	0.509643	0.368755	0.602206	0.73539	0.862442	0.875838	0.91915	0.86216	0.790761	0.137558	0.124162	0.0808503	0.13784	0.209239
	Yuexi	0.100789	0.110094	0.0319538	0.0790878	0.183292	0.146793	0.128817	0.230296	0.177033	0.0495814	0.523939	0.494055	0.362615	0.558107	0.684331	0.793503	0.757178	0.908496	0.839814	0.66672	0.206497	0.242822	0.0915042	0.160186	0.33328
	Changshou	0.0716115	0.0664436	0.0628659	0.0731193	0.0845596	0.171765	0.186598	0.177799	0.185445	0.136211	1.05675	0.923322	0.680211	1.20084	1.44141	0.801795	0.793814	0.842334	0.808992	0.760687	0.198205	0.206186	0.157666	0.191008	0.239313
	Zhaojue	0.0682105	0.0850468	0.0185033	0.0430028	0.127066	0.131519	0.113376	0.231537	0.171164	0.00821644	0.740108	0.654123	0.410215	0.791295	1.11213	0.787269	0.733706	0.906848	0.845018	0.661912	0.212731	0.266294	0.0931525	0.154982	0.338088
